# Supplementary material for: The change of inflammatory markers may predict long-term major adverse cardiovascular events in elderly patients with coronary heart disease: a retrospective cohort study
Source: Front Med (Lausanne). 2025 Jan 13;11:1523581. doi: 10.3389/fmed.2024.1523581 (PMC11769943; doi:10.3389/fmed.2024.1523581)
Supplement: Supplementary file 1 [file Table_1.XLSX]

## Sheet: Sheet1
CHD	GS	SEX	AGE	Smoking	dringking	Hypertension	T2DM	antilipidemic drug therapy	NEU#	MON#	LYM	HDL-C	LDL-C	TG	TCHO	UA	GLU	MHR	NHR	LHR
0	0	1	81	0	0	1	0	1	2.568	0.34374	1.97	1.02	0.89	0.68	2.47	300	5.55	0.337	2.51765	1.93137
0	0	2	83	0	0	1	0	0	2.774	0.23	0.93	2.06	1.79	0.95	4.65	378	5.39	0.11165	1.3466	0.451456
0	0	1	81	1	1	0	0	0	6.106	0.26214	2.38	1.02	2.32	1.28	3.84	700	7.76	0.257	5.98627	2.33333
0	0	2	85	0	0	1	0	1	8.078	0.60445	0.73	0.77	0.98	2.73	2.73	306	11.11	0.785	10.4909	0.948052
0	0	2	82	0	0	1	0	1	3.836	0.24	1.51	1.19	3.24	1.6	5.82	262	4.85	0.201681	3.22353	1.26891
0	0	1	84	0	0	1	1	1	4.256	0.24297	0.72	0.89	1.83	0.51	3.4	287	11.23	0.273	4.78202	0.808989
0	0	1	84	0	0	0	0	1	4.723	0.3113	4.61	1.1	1.56	0.8	2.45	276	5.19	0.283	4.29364	4.19091
0	0	2	84	0	0	1	1	1	3.85	0.594	2.02	0.9	2.97	1.16	4.81	578	4.78	0.66	4.27778	2.24444
0	0	2	82	0	0	1	0	1	5.282	0.1947	1.14	1.18	1.49	1.44	3.45	420	8.27	0.165	4.47627	0.966102
0	0	1	81	1	0	0	0	1	3.284	0.45773	1.65	0.91	1.98	1.26	3.41	432	6.45	0.503	3.60879	1.81319
0	0	1	81	0	0	0	1	1	4.398	0.43228	0.78	1.07	2.64	4.21	4.21	311	7.77	0.404	4.11028	0.728972
0	0	2	83	0	0	0	0	1	1.976	0.1564	1.75	1.84	3.41	0.5	5.35	322	4.61	0.085	1.07391	0.951087
0	0	1	88	0	0	1	0	1	3.856	0.24024	0.4	1.54	2.26	0.82	4.14	505	4.83	0.156	2.5039	0.25974
0	0	2	80	0	0	1	0	1	2.506	0.43898	1.25	0.94	3.02	0.68	4.47	419	9.61	0.467	2.66596	1.32979
0	0	2	86	0	0	0	1	1	2.95	0.1242	0.83	1.15	1.6	1.85	3.31	264	8.46	0.108	2.56522	0.721739
0	0	1	82	0	0	0	0	1	8.028	0.50504	1.52	1.07	2.64	4.21	4.21	241	5.21	0.472	7.5028	1.42056
0	0	2	80	0	0	0	0	1	1.226	0.12218	1.13	1.49	1.41	1.45	3.4	300	8.42	0.082	0.822819	0.758389
0	0	2	86	0	0	0	1	1	2.95	0.1242	0.83	1.15	1.6	1.85	3.31	264	8.46	0.108	2.56522	0.721739
0	0	1	82	0	0	0	0	1	5.892	0.67687	1.64	1.13	4.28	1.82	5.8	241	6.3	0.599	5.21416	1.45133
0	0	2	80	0	0	0	0	1	1.226	0.12218	1.13	1.49	1.41	1.45	3.4	300	8.42	0.082	0.822819	0.758389
0	0	2	91	0	0	0	0	0	7.322	0.73352	1.17	1.73	1.94	0.85	4.51	313	6.65	0.424	4.23237	0.676301
0	0	2	80	0	0	0	0	0	1.5	0.17756	1.72	1.93	0.89	0.68	2.47	280	5.46	0.092	0.777202	0.891192
0	0	1	82	0	0	1	1	1	1.66	0.31752	1.5	0.84	1.51	2.87	3.45	339	18.26	0.378	1.97619	1.78571
0	0	1	81	0	0	1	1	1	1.11	0.3552	0.71	0.8	2.65	0.97	3.81	199	11.95	0.444	1.3875	0.8875
0	0	2	80	0	0	1	0	0	1.66	1.23216	0.27	2.72	1.86	1.33	3.6	410	5.58	0.453	0.610294	0.0992647
0	0	2	82	0	0	0	0	1	1.686	0.1144	0.65	1.04	1.91	0.53	3.61	296	4.84	0.11	1.62115	0.625
0	0	2	80	0	0	1	1	1	3.636	0.16564	1.2	1.64	1.81	0.49	4.14	316	8.13	0.101	2.21707	0.731707
0	0	2	80	0	0	1	0	1	1.718	0.17667	1.38	1.17	1.5	1.33	3.38	272	5.89	0.151	1.46838	1.17949
0	0	1	84	1	1	1	1	1	2.62	0.252	1.05	0.9	1.92	1.11	3.27	244	5.76	0.28	2.91111	1.16667
0	0	1	82	0	0	0	0	0	6.55	0.5472	0.91	0.95	0.99	0.74	2.62	281	5.18	0.576	6.89474	0.957895
0	0	1	81	1	0	1	1	0	3.926	0.28044	1.6	1.14	2.11	0.74	3.7	219	23.79	0.246	3.44386	1.40351
0	0	1	82	0	0	1	0	0	1.248	0.12789	0.97	0.87	1.7	1.46	3.48	393	6.23	0.147	1.43448	1.11494
0	0	1	81	0	0	0	0	0	6.407	0.4446	1.36	0.57	1.02	3.78	2.69	293	7.57	0.78	11.2404	2.38596
0	0	2	80	0	0	0	0	0	4.772	0.7439	1.11	1.73	1.94	0.85	4.51	276	5.99	0.43	2.75838	0.641618
0	0	2	80	0	0	0	0	1	1.718	0.17667	1.38	1.17	1.92	0.8	3.79	305	5.89	0.151	1.46838	1.17949
0	0	1	82	0	0	0	0	1	7.278	0.77309	1.84	0.97	2.96	1.37	4.47	241	7.64	0.797	7.50309	1.89691
0	0	1	81	0	0	1	0	1	2.532	0.2739	1.32	0.83	2.18	1.06	3.37	350	4.78	0.33	3.0506	1.59036
0	0	2	80	0	0	1	0	1	2.974	0.24111	1.73	1.41	2.54	1.2	4.89	316	5.82	0.171	2.10922	1.22695
0	0	1	80	1	1	1	1	1	1.506	0.18067	2.29	0.89	2.6	1.56	4.29	498	18.91	0.203	1.69213	2.57303
0	0	2	83	0	0	1	0	1	2.64	0.24795	1.4	0.95	0.99	0.74	2.62	346	6.75	0.261	2.77895	1.47368
0	0	2	82	0	0	1	1	1	2.606	0.31512	1.59	1.04	2.4	1.58	4.37	483	6.19	0.303	2.50577	1.52885
0	0	2	81	0	0	1	0	1	2.566	0.23407	1.94	0.89	2.41	1	3.98	476	5.46	0.263	2.88315	2.17978
0	0	2	80	0	0	1	0	1	3.972	0.38144	1.5	1.28	1.5	0.83	3.37	235	4.42	0.298	3.10312	1.17188
0	0	2	80	0	0	0	1	1	1.016	0.33456	0.99	1.64	1.98	0.96	4.77	305	6.55	0.204	0.619512	0.603659
0	0	2	80	0	0	0	0	1	2.95	0.2162	0.89	1.15	1.86	1.33	3.6	377	5.18	0.188	2.56522	0.773913
0	0	2	84	0	0	1	0	0	1.508	0.13208	1.93	1.27	3.54	0.93	5.53	343	5.08	0.104	1.1874	1.51969
0	0	2	82	0	0	1	0	1	2.752	0.246	1.35	1.23	2.79	0.76	4.74	224	6.88	0.2	2.2374	1.09756
0	0	1	82	1	0	1	0	1	2.056	0.18312	1.5	1.09	2.93	2.1	4.98	365	5.94	0.168	1.88624	1.37615
0	0	2	82	0	0	1	0	1	1.686	0.94432	1.05	1.04	1.52	0.7	3.12	#N/A	#N/A	0.908	1.62115	1.00962
0	0	2	81	0	0	1	0	1	2.454	0.22554	1.4	1.26	2.68	0.54	4.42	#N/A	6.75	0.179	1.94762	1.11111
0	0	2	80	0	0	1	0	0	4.332	0.22908	1.57	0.83	1.38	1.12	2.8	535	9.41	0.276	5.21928	1.89157
0	0	2	80	0	0	0	0	0	2.402	0.22908	0.96	0.83	1.57	0.86	3.07	372	6.83	0.276	2.89398	1.15663
0	0	1	80	1	0	1	0	0	2.744	0.26316	0.96	0.86	3.09	0.79	4.34	435	6.17	0.306	3.1907	1.11628
0	0	2	81	0	0	1	1	0	3.532	0.45879	1.94	1.23	2.15	4.76	5.45	381	6.67	0.373	2.87154	1.57724
0	0	2	80	0	0	1	0	1	2.788	0.29192	1.77	0.82	3.32	1.83	4.5	459	4.71	0.356	3.4	2.15854
0	0	1	84	0	0	1	0	1	7.087	0.22356	1.2	0.92	1.59	1.93	2.63	#N/A	8.13	0.243	7.70326	1.30435
0	0	1	81	0	0	0	0	0	1.598	0.24	1.17	1.57	2.51	0.7	4.24	242	8.45	0.152866	1.01783	0.745223
0	0	2	80	0	0	0	0	0	3.028	0.20832	1.18	1.12	2.68	0.7	4.35	250	6.73	0.186	2.70357	1.05357
0	0	2	82	0	0	1	1	1	2.732	0.226	1.81	1.13	4.28	1.82	5.8	472	6.3	0.2	2.4177	1.60177
0	0	2	82	0	0	1	0	1	1.716	0.10602	1.58	1.14	1.83	0.89	3.71	553	5.55	0.093	1.50526	1.38596
0	0	1	80	0	0	1	0	1	5.562	0.43708	1.42	0.98	2.61	3.52	4.39	382	5.14	0.446	5.67551	1.44898
0	0	2	80	0	0	1	0	1	2.392	0.13728	1.17	1.43	2.03	0.75	4.12	243	7.25	0.096	1.67273	0.818182
0	0	2	83	0	0	0	0	0	1.958	0.24	0.66	1.47	3.09	0.76	4.79	244	5.72	0.163265	1.33197	0.44898
0	0	1	83	1	1	0	1	1	1.724	0.24	1.17	1.36	3.36	0.93	5.28	#N/A	8.45	0.176471	1.26765	0.860294
0	0	2	81	0	0	1	1	1	5.526	0.60253	2.6	0.89	1.89	1.43	3.35	399	17.2	0.677	6.20899	2.92135
0	0	1	80	0	0	1	0	1	2.338	0.26162	1.01	1.27	2.59	0.75	4.14	298	4.74	0.206	1.84094	0.795276
0	0	1	82	0	0	1	0	1	2.258	0.21411	1.52	1.17	1.95	0.6	3.71	526	6.35	0.183	1.92991	1.29915
0	0	2	83	0	0	1	1	1	5.69	0.2685	1.78	0.75	1.84	1.25	2.94	259	5.76	0.358	7.58667	2.37333
0	0	2	83	0	0	1	1	1	2.02	0.46935	2.83	1.05	1.48	0.94	3.06	210	7.37	0.447	1.92381	2.69524
0	0	1	81	0	0	1	1	1	1.552	0.23807	0.63	1.33	2.4	1.07	4.4	402	17.8	0.179	1.16692	0.473684
0	0	1	81	0	0	0	0	1	4.214	0.4601	0.58	0.86	1.42	0.82	2.79	326	7.66	0.535	4.9	0.674419
0	0	2	83	0	0	1	0	1	4.964	0.13604	0.85	0.76	2.33	1.08	3.54	504	5.64	0.179	6.53158	1.11842
0	0	1	80	0	0	1	0	1	3.52	0.33108	1.67	0.93	1.16	2.4	2.3	312	6.78	0.356	3.78495	1.7957
0	0	2	80	0	0	1	0	1	2.84	0.236	1.68	1	3.8	3.06	5.39	525	13.91	0.236	2.84	1.68
0	0	2	81	0	0	1	0	1	3.844	0.22542	1.09	1.02	1.59	1.93	2.63	264	4.68	0.221	3.76863	1.06863
0	0	1	83	0	0	1	0	0	4.788	0.33456	2.54	1.02	1.54	0.92	2.8	323	7.2	0.328	4.69412	2.4902
0	0	2	81	0	0	1	0	1	2.132	0.24426	1.37	1.38	2.9	1.83	4.63	387	5.54	0.177	1.54493	0.992754
0	0	2	80	0	0	1	0	1	3.518	0.14362	1.42	1.67	3.99	0.82	5.76	219	4.89	0.086	2.10659	0.850299
0	0	2	83	0	0	1	0	1	1.11	0.11523	1.72	1.67	3.49	1.32	5.04	#N/A	#N/A	0.069	0.664671	1.02994
0	0	2	82	0	0	0	0	1	3.342	0.27342	0.93	0.98	2.61	3.52	4.39	311	5.64	0.279	3.4102	0.94898
0	0	2	81	0	0	0	0	1	3.316	0.38637	1.72	1.59	1.63	1.42	3.76	402	8.13	0.243	2.08553	1.08176
0	0	2	82	0	0	0	0	0	1.992	0.23157	1.57	0.93	2.94	3.04	4.64	312	4.68	0.249	2.14194	1.68817
0	0	2	80	0	0	1	0	1	4.802	0.11536	0.85	1.03	3.22	1.09	4.6	300	5.64	0.112	4.66214	0.825243
0	0	2	80	0	0	1	0	1	5.294	0.22278	1.78	1.41	2.72	1.04	4.41	340	5.76	0.158	3.75461	1.26241
0	0	2	82	0	0	0	0	0	2.32	0.23	1	1.15	1.53	0.49	2.84	197	4.46	0.2	2.01739	0.869565
0	0	2	82	0	0	0	0	0	1.992	0.23157	1.57	0.93	2.94	3.04	4.64	312	4.68	0.249	2.14194	1.68817
0	0	2	80	0	0	1	0	1	4.802	0.11536	0.85	1.03	3.22	1.09	4.6	300	5.64	0.112	4.66214	0.825243
0	0	2	80	0	0	1	0	1	5.294	0.22278	1.78	1.41	2.72	1.04	4.41	340	5.76	0.158	3.75461	1.26241
0	0	2	82	0	0	0	0	0	2.32	0.23	1	1.15	1.53	0.49	2.84	197	4.46	0.2	2.01739	0.869565
0	0	1	81	0	0	1	0	1	2.866	0.61568	1.18	1.04	1.52	0.7	3.12	415	5.87	0.592	2.75577	1.13462
0	0	2	81	0	0	1	0	0	4.266	0.25594	0.91	1.34	1.66	0.67	3.49	277	7.57	0.191	3.18358	0.679104
0	0	1	81	1	1	1	0	0	2.716	0.23124	1.1	0.94	1.62	2.12	3.81	341	7.27	0.246	2.88936	1.17021
1	23	1	80	1	0	0	1	1	3.16	0.49	1.31	0.824916	2.82	1.8	4.95	481	18.44	0.594	3.83069	1.58804
1	14	2	83	0	0	1	1	1	3.24	0.49	1.97	0.837607	2.04	1.56	3.86	#N/A	5.55	0.585	3.86816	2.35194
1	4	2	85	0	0	1	0	1	3.38	0.26	0.71	0.619048	3.56	1.38	4.99	408	5.89	0.42	5.46	1.14692
1	19	1	81	1	0	1	1	1	5.66	0.68	1.63	0.69176	1.52	1.32	3.13	319	6.63	0.983	8.18203	2.35631
1	16	1	86	0	0	1	0	1	10.15	0.87	1.22	1.10127	3.36	1.16	5.43	416	5.77	0.79	9.21667	1.10782
1	34	1	80	1	0	1	1	1	4.09	0.34	1.12	0.871795	1.21	0.73	2.96	361	4.97	0.39	4.69147	1.28471
1	25	2	84	0	0	0	0	1	1.65	0.33	2.17	0.762125	1.34	0.81	2.66	301	5.71	0.433	2.165	2.8473
1	48	1	80	0	0	1	1	1	6.38	0.44	1.78	0.781528	0.89	0.68	2.47	292	11.73	0.42	8.1635	2.27759
1	18	2	82	0	0	0	0	1	4.33	0.43	0.59	0.675039	1.1	1.19	2.1	193	6.31	0.637	6.41444	0.874023
1	46	1	81	0	0	1	1	1	4.49	0.37	1.29	0.793991	1.98	1.17	3.74	507	11.59	0.466	5.65497	1.6247
1	36	2	86	0	0	1	0	1	2.85	0.26	1.2	0.653266	1.46	1.66	3.06	656	5.96	0.398	4.36269	1.83692
1	6	2	81	0	0	1	0	1	2.61	0.31	1.04	0.984127	1.41	1.23	3.22	318	12.08	0.315	2.6521	1.05677
1	20	2	81	0	0	0	0	0	2.38	0.21	0.58	0.747331	2.6	0.58	4.49	297	10.19	0.281	3.18467	0.776095
1	100	2	83	0	0	1	1	1	10.79	0.54	1.46	0.572641	2.02	0.84	3.76	434	17.61	0.943	18.8425	2.54959
1	8	2	80	0	0	1	0	1	4.35	0.62	0.56	0.949464	1.59	0.98	2.85	443	5.54	0.653	4.58153	0.589806
1	94	1	83	1	0	1	1	1	9.53	0.76	0.68	0.915663	2.49	0.95	4.01	192	9.7	0.83	10.4078	0.742632
1	36	2	80	0	0	1	1	1	2.35	0.3	1	0.767263	1.97	0.82	3.28	413	10.89	0.391	3.06283	1.30333
1	37	2	81	0	0	1	0	1	2.12	0.33	1.25	0.774648	1.24	1.4	2.97	300	4.88	0.426	2.73673	1.61364
1	75	2	82	0	0	1	1	1	7.22	0.42	1.87	0.735552	3.08	1.33	4.03	419	10.54	0.571	9.81576	2.54231
1	26	1	80	0	0	1	0	1	2.35	0.34	1.09	0.743982	1.2	0.62	2.55	264	5.02	0.457	3.15868	1.46509
1	10	1	82	0	0	0	0	1	3.8	0.31	1.11	0.911765	3.24	1.6	5.82	255	5.22	0.34	4.16774	1.21742
1	58	2	83	0	0	1	1	1	2.92	0.23	1.94	0.804196	1.39	1.49	3.2	255	6.74	0.286	3.63096	2.41235
1	36	2	82	0	0	1	0	1	3.76	0.34	1.4	0.785219	1.93	1.55	3.85	324	4.83	0.433	4.78847	1.78294
1	32	1	83	0	0	0	1	1	4.06	0.44	1.05	0.80292	1.23	0.79	2.43	266	11.02	0.548	5.05655	1.30773
1	30	2	80	0	0	1	1	1	5.56	0.44	1.39	1.25	0.96	0.69	2.31	359	12.31	0.352	4.448	1.112
1	62	2	85	0	0	1	0	1	11.34	0.24	0.61	0.492813	2.23	4.15	5.22	842	16.63	0.487	23.0108	1.23779
1	58	2	83	0	0	1	1	1	2.91	0.6	1.94	0.923077	1.39	1.49	3.2	255	6.74	0.65	3.1525	2.10167
1	64	1	85	0	0	1	0	1	6.23	1.1	2.44	0.942588	1.97	0.82	3.28	640	6.2	1.167	6.60946	2.58862
1	78	2	87	0	0	1	0	1	2.18	0.35	1.39	0.859951	3.43	0.96	5.2	363	5.71	0.407	2.53503	1.61637
1	12	2	82	0	0	0	1	1	3.06	0.5	1.33	1.17371	1.48	1.31	3.29	458	6.22	0.426	2.60712	1.13316
1	128	2	87	0	0	0	0	1	11.75	0.86	0.42	0.690209	4.04	5.8	6.45	419	11.93	1.246	17.0238	0.608512
1	64	1	83	0	0	1	1	1	7.78	0.47	0.61	0.824561	2.97	1.16	4.81	238	8.25	0.57	9.43532	0.739787
1	21	1	84	0	0	1	0	1	2.84	0.58	1.11	1.167	1.81	0.75	3.98	248	4.76	0.497	2.43359	0.951155
1	10	2	81	0	0	1	0	1	2.95	0.45	1.58	0.729335	2.03	1.85	3.49	396	5.38	0.617	4.04478	2.16636
1	12	2	84	0	0	1	1	1	3.63	0.47	0.61	0.878505	2.87	1.02	4.94	185	8.25	0.535	4.13202	0.694362
1	114	2	84	1	0	1	0	1	7.78	0.84	1.61	0.637813	4.82	1.6	7.05	352	6.01	1.317	12.1979	2.52425
1	33	1	80	1	0	1	0	1	9.36	0.43	1.39	0.805243	2.08	1.78	4	335	7.52	0.534	11.6238	1.72619
1	53	1	84	1	0	1	1	1	5.11	0.63	2.54	0.849057	2.57	2.59	4.46	402	11.87	0.742	6.01844	2.99156
1	19	2	86	0	0	1	0	1	2.94	0.58	0.7	1.02837	1.4	0.56	3.32	456	3.71	0.564	2.8589	0.68069
1	19	2	81	1	1	1	1	1	4.39	0.4	1.32	1.04987	1.28	1.09	3.66	412	11.56	0.381	4.18147	1.2573
1	32	2	83	0	0	1	1	1	6.08	0.45	2.72	0.729335	1.7	2.8	3.46	460	9.23	0.617	8.33636	3.72942
1	31	2	85	0	0	1	0	1	3.37	0.26	0.96	0.653266	1.99	1.47	3.38	496	6.23	0.398	5.15869	1.46954
1	10	1	80	1	1	1	0	1	4.19	0.48	1.57	0.693642	1.3	1.03	2.59	306	4.38	0.692	6.04058	2.26342
1	44	1	80	1	0	0	0	1	2.71	0.31	1.09	1.08014	1.67	0.52	3.87	267	4.18	0.287	2.50894	1.00913
1	12	2	87	0	0	1	0	1	3.7	0.54	1.09	0.962567	2.45	0.99	4.41	324	7.04	0.561	3.84389	1.13239
1	10.5	2	81	0	0	1	0	1	7.32	0.6	1.63	0.972447	1.63	3.65	3.13	503	5.47	0.617	7.5274	1.67618
1	8	2	80	0	0	1	0	1	7.88	0.61	1.59	1.03741	2.33	0.89	4.63	204	11.78	0.588	7.5958	1.53266
1	65	1	86	0	0	1	0	1	6.39	0.4	1.18	1.04987	3.6	1.56	5.51	442	5.95	0.381	6.08648	1.12395
1	26	1	81	0	0	0	0	1	4.02	0.4	0.78	0.952381	1.39	1.49	3.2	404	5.92	0.42	4.221	0.819
1	21	2	84	0	0	1	1	1	3.56	0.39	1.41	0.853392	2.78	6.01	5.99	412	5.55	0.457	4.17159	1.65223
1	26	2	82	0	0	1	0	1	4.05	0.32	0.83	0.935673	1.37	1.19	3.38	406	8.87	0.342	4.32844	0.887062
1	8	2	82	0	0	1	1	1	3.91	0.57	1.69	0.526802	1.8	1.34	3.38	405	8.81	1.082	7.42214	3.20804
1	49	2	84	0	0	1	1	1	4.6	0.54	1.61	0.72	2.91	0.95	4.49	531	8.21	0.75	6.38889	2.23611
1	41	2	84	0	0	1	0	1	3.99	0.85	2.46	1.18056	1.49	0.81	3.39	383	5.26	0.72	3.37976	2.08376
1	50	2	80	0	0	1	1	1	4.46	0.62	1.62	0.884451	2.83	1.01	4.23	295	6.32	0.701	5.04268	1.83165
1	56	1	83	0	0	1	0	1	5.18	0.6	1.45	1	3.02	1.27	4.81	279	4.92	0.6	5.18	1.45
1	26	2	84	0	0	1	1	1	6.39	0.61	1.59	1.31749	2.19	1.31	4.38	243	11.78	0.463	4.85011	1.20684
1	20.5	1	84	1	0	1	0	1	5.44	0.5	1.23	0.948767	2.64	4.21	4.21	186	7.46	0.527	5.73376	1.29642
1	22	1	84	0	0	1	0	1	2.98	0.39	1.54	0.917647	2.6	0.95	4.39	347	5.76	0.425	3.24744	1.67821
1	14	2	84	0	0	1	0	1	4.7	0.66	2.48	0.831234	3.4	3.76	4.89	380	4.85	0.794	5.65424	2.98352
1	96	2	80	0	0	1	1	1	5.96	0.57	1.41	0.526802	1.54	1.13	2.69	276	11.52	1.082	11.3135	2.67653
1	64	2	81	0	0	1	1	1	3.93	0.42	1.59	0.644172	2.2	4.03	4.12	245	10.49	0.652	6.10086	2.46829
1	62	2	91	0	0	0	1	1	8.06	0.64	0.82	0.773881	1.86	0.81	2.88	235	6.22	0.827	10.415	1.05959
1	8	2	80	0	0	0	0	1	3.56	0.39	1.41	0.953545	4.29	1.91	6.3	377	5.55	0.409	3.73344	1.47869
1	16	2	83	0	0	1	0	1	3.68	0.38	1.89	0.753968	2.02	1.16	3.35	355	5.29	0.504	4.88084	2.50674
1	30	2	80	0	0	1	1	1	9.77	0.15	0.39	0.700935	1.69	1.27	3.82	226	9.86	0.214	13.9385	0.5564
1	45	2	83	0	0	1	0	1	2.55	0.41	1.89	0.843621	2.01	1.24	3.86	247	5.21	0.486	3.02268	2.24034
1	189	2	81	0	0	1	0	1	4.42	1.54	1.18	1.1649	3.57	1.57	5.4	397	6.79	1.322	3.79431	1.01296
1	14	2	80	0	0	1	1	0	2.76	0.4	0.89	0.761905	1.99	0.92	3.56	361	5.27	0.525	3.6225	1.16813
1	39	2	83	0	0	1	0	1	5.62	0.49	1.29	1.08407	1.95	0.9	3.51	348	6.66	0.452	5.18416	1.18996
1	8	1	80	0	0	1	1	1	3.46	0.78	2.2	1.21685	1.31	0.64	2.88	496	7.1	0.641	2.84341	1.80795
1	8	2	82	0	0	1	0	1	2.86	0.5	1.1	1.09409	2.16	0.66	3.97	218	6.09	0.457	2.61404	1.0054
1	110	2	85	0	0	1	0	1	7.4	1.54	1.01	1.1649	2.6	0.95	4.39	300	7.7	1.322	6.35247	0.867026
1	54	2	87	0	0	1	1	1	3.14	0.74	1.68	0.981432	0.62	0.63	2.3	473	7.94	0.754	3.19941	1.71178
1	10	2	84	0	0	1	0	1	3.48	0.39	1.28	1.03723	2.33	0.72	3.9	266	5.04	0.376	3.35508	1.23405
1	28	2	83	0	0	1	0	1	6.49	0.72	1.9	1.05109	2.88	0.74	4.55	394	7.08	0.685	6.17451	1.80764
1	31	2	81	0	0	0	1	1	7.16	0.32	0.84	0.808081	2.51	1.77	4.5	327	9.78	0.396	8.8605	1.0395
1	10	2	80	0	0	1	0	1	4.56	0.41	1.6	0.940367	4.42	1.6	6.14	433	4.09	0.436	4.84917	1.70146
1	48	2	88	0	0	0	0	1	5.09	0.6	1.63	1.02916	2.31	1	3.94	245	4.74	0.583	4.94578	1.58382
1	17	2	82	0	0	1	0	1	5.56	0.37	2.19	1.0221	3.17	3.58	5.28	288	3.93	0.362	5.43978	2.14265
1	94	1	82	0	0	1	0	1	2.93	0.23	1.35	0.777027	1.31	0.64	2.88	379	6.3	0.296	3.77078	1.73739
1	13	1	82	0	0	0	0	1	4.18	0.47	1.34	1.06095	2.28	0.75	3.83	363	6.57	0.443	3.93987	1.26302
1	120	1	83	0	0	1	0	1	8.5	0.93	0.95	0.887405	2.4	0.82	3.6	408	7.75	1.048	9.57849	1.07054
1	35	2	80	0	0	0	0	1	8.41	0.72	2.55	1.2	3.14	0.99	4.73	256	5.25	0.6	7.00833	2.125
1	52	1	80	0	0	1	0	1	5.18	0.39	1.02	0.982368	2.16	1.12	3.5	455	4.9	0.397	5.27297	1.03831
1	48	1	85	0	0	1	0	1	5.76	0.66	1.54	1.1828	2.3	0.98	4.4	480	6.97	0.558	4.86982	1.302
1	165	1	81	0	0	1	0	1	8.21	0.66	1.27	0.625	2.04	0.78	3.67	511	4.58	1.056	13.136	2.032
1	10	2	82	0	0	0	0	1	1.57	0.4	1.31	0.573888	1.57	3.43	3.3	282	6.14	0.697	2.73572	2.28267
1	17	1	86	0	0	0	0	1	7.99	0.3	0.76	0.874636	4.28	1.82	5.8	285	6.21	0.343	9.13523	0.868933
1	36	2	84	0	0	1	0	1	8.73	0.46	1.52	1.03371	3.32	2.41	4.65	481	5.21	0.445	8.44533	1.47043
1	39	2	80	0	0	1	1	1	7.3	0.49	0.64	0.753846	3.33	0.94	4.19	263	10.54	0.65	9.68367	0.84898
1	10	2	81	0	0	1	0	1	4.98	0.33	1.25	0.854922	3.95	1.7	6.06	416	10.36	0.386	5.82509	1.46212
1	95	1	85	0	0	1	0	1	4.85	0.67	1.79	0.746934	2.07	0.79	3.56	212	4.95	0.897	6.49321	2.39646
1	20	1	82	0	0	1	0	1	2.41	0.5	1.86	0.637755	3	1.26	4.01	377	6.62	0.784	3.77888	2.91648
1	44	2	87	0	0	1	1	1	5.06	0.5	1.72	1.07066	2.35	1.18	3.73	227	9.21	0.467	4.72604	1.60648
1	12	2	83	0	0	0	0	1	2.52	0.48	1.56	1.07865	2.72	1.65	4.26	317	6.8	0.445	2.33625	1.44625
1	28	2	81	0	0	0	0	1	3.16	0.27	1.53	0.778098	2.6	0.9	4.05	318	8.41	0.347	4.06119	1.96633
1	14	2	81	0	0	1	1	1	4.45	0.24	1.56	1.10092	1.38	0.84	3.74	332	9.23	0.218	4.04208	1.417
1	25	1	83	1	1	1	0	1	4.08	0.51	1.92	0.946197	2.15	1.03	3.52	423	4.95	0.539	4.312	2.02918
1	34	1	80	0	0	0	0	1	6.61	0.69	1.88	1.17148	2.04	0.78	3.67	384	5.27	0.589	5.64245	1.60481
1	10	1	85	0	0	1	0	1	3.33	0.39	1.6	0.724907	1.44	0.71	2.4	294	5.93	0.538	4.59369	2.20718
1	22	2	83	0	0	1	0	1	3.51	0.32	1.53	0.898876	2.21	1.07	3.5	365	5.11	0.356	3.90488	1.70213
1	95	1	90	0	0	1	0	1	3.55	0.83	1.9	0.995204	2.25	0.86	3.86	232	5.95	0.834	3.56711	1.90916
1	44	2	81	0	0	1	0	1	2.81	0.42	2.5	0.903226	3.09	1.93	4.68	301	4.69	0.465	3.11107	2.76786
1	25	1	83	1	1	1	0	1	4.08	0.51	1.92	0.946197	2.15	1.03	3.52	423	4.95	0.539	4.312	2.02918
1	34	1	80	0	0	0	0	1	6.61	0.69	1.88	1.17148	2.04	0.78	3.67	384	5.27	0.589	5.64245	1.60481
1	10	1	85	0	0	1	0	1	3.33	0.39	1.6	0.724907	1.44	0.71	2.4	294	5.93	0.538	4.59369	2.20718
1	22	2	83	0	0	1	0	1	3.51	0.32	1.53	0.898876	2.21	1.07	3.5	365	5.11	0.356	3.90488	1.70213
1	95	1	90	0	0	1	0	1	3.55	0.37	1.9	1.0221	2.25	0.86	3.86	232	5.95	0.362	3.47324	1.85892
1	44	2	81	0	0	1	0	1	2.81	0.42	2.5	0.903226	3.09	1.93	4.68	301	4.69	0.465	3.11107	2.76786
1	72	2	82	0	0	1	1	0	6.63	0.37	1.64	1.0221	1.88	1.13	3.47	304	6.3	0.362	6.48665	1.60454
1	15	2	85	0	0	1	1	0	3.48	0.78	3.6	1.19449	1.85	1.58	3.51	446	8.34	0.653	2.91338	3.01385
1	32	2	86	0	0	0	0	0	4.08	0.51	1.2	0.932358	2.4	1.58	4.37	259	4.44	0.547	4.376	1.28706
1	4	2	84	0	0	1	0	0	7.88	0.43	1.34	0.968468	1.38	1.01	3.01	355	4.9	0.444	8.13656	1.38363
1	11	2	82	0	0	1	0	0	4.04	0.34	1.11	0.926431	1.92	0.8	3.79	202	6.42	0.367	4.36082	1.19815
1	38	1	82	0	0	0	0	1	6.8	0.55	1.2	0.895765	1.51	0.81	2.97	114	4.96	0.614	7.59127	1.33964
